# Supplementary material for: A Prospective Study of Etiology and Auditory Profiles in Infants with Congenital Unilateral Sensorineural Hearing Loss
Source: J Clin Med. 2022 Jul 7;11(14):3966. doi: 10.3390/jcm11143966 (PMC9324637; doi:10.3390/jcm11143966)
Supplement: Supplementary file 1 [file jcm-11-03966-s001.zip]

Archive with 1 entries (1 files):
- jcm-1779420-supplementary.pdf
